# Supplementary material for: Oxford COVID-19 Vaccine Hesitancy in School Principals: Impacts of Gender, Well-Being, and Coronavirus-Related Health Literacy
Source: Vaccines (Basel). 2021 Sep 3;9(9):985. doi: 10.3390/vaccines9090985 (PMC8471420; doi:10.3390/vaccines9090985)
Supplement: Supplementary file 1 [file vaccines-09-00985-s001.zip]

Archive with 1 entries (1 files):
- vaccines-1351452-supplementary.pdf
